# Supplementary material for: Testis single-cell RNA-seq reveals the dynamics of de novo gene transcription and germline mutational bias in Drosophila
Source: eLife. 2019 Aug 16;8:e47138. doi: 10.7554/eLife.47138 (PMC6697446; doi:10.7554/eLife.47138)
Supplement: Supplementary file 2. — For every gene that Seurat deemed enriched in a given cell type with a q value < 0.05, we queried the ID’s against the PANTHER web database for Drosophila melanogaster (default parameters) and kept the top 10 enriched GO terms with the highest fold change and Bonferroni-adjusted p value < 0.05. [file elife-47138-supp2.xlsx]

## Sheet: supplemental_table_2
Cyst cells
GO biological process complete	#	#	expected	Fold Enrichment	+/-	P value
protein targeting to ER	20	9	0.53	16.97	+	0.0001
establishment of protein localization to endoplasmic reticulum	21	9	0.56	16.16	+	0.00014
protein localization to endoplasmic reticulum	28	10	0.74	13.47	+	9.86e-05
ATP synthesis coupled proton transport	24	8	0.64	12.57	+	0.00381
energy coupled proton transport, down electrochemical gradient	24	8	0.64	12.57	+	0.00381
proton transmembrane transport	74	16	1.96	8.16	+	3.63e-06
energy coupled proton transmembrane transport, against electrochemical gradient	42	9	1.11	8.08	+	0.0184
cytoplasmic translation	117	22	3.1	7.09	+	2.89e-08
oxidative phosphorylation	90	14	2.39	5.87	+	0.00151
mitochondrial ATP synthesis coupled electron transport	80	12	2.12	5.66	+	0.0141
Epithelial cells
GO biological process complete	#	#	Expected	Fold Enrichment	+/-	P value
cytoplasmic translation	117	82	3.22	25.46	+	7.29e-74
mitochondrial electron transport, cytochrome c to oxygen	17	10	0.47	21.37	+	3.24e-06
aerobic electron transport chain	17	10	0.47	21.37	+	3.24e-06
ATP synthesis coupled proton transport	24	13	0.66	19.68	+	2.02e-08
energy coupled proton transport, down electrochemical gradient	24	13	0.66	19.68	+	2.02e-08
ribosomal large subunit assembly	20	9	0.55	16.35	+	0.000137
ATP biosynthetic process	50	19	1.38	13.8	+	4e-11
purine ribonucleoside triphosphate biosynthetic process	54	20	1.49	13.45	+	1.18e-11
purine nucleoside triphosphate biosynthetic process	54	20	1.49	13.45	+	1.18e-11
ribosomal small subunit assembly	25	9	0.69	13.08	+	0.000638
Hub cells
No enriched GO terms
GSC, early spermatogonia
GO biological process complete	#	#	Expected	Fold Enrichment	+/-	P value
cytoplasmic translation	117	102	15.8	6.46	+	3.3e-34
ribosomal large subunit assembly	20	16	2.7	5.92	+	0.00362
protein targeting to ER	20	16	2.7	5.92	+	0.00362
mitochondrial translation	98	78	13.23	5.89	+	8.64e-24
establishment of protein localization to endoplasmic reticulum	21	16	2.84	5.64	+	0.00567
regulation of transcription initiation from RNA polymerase II promoter	24	18	3.24	5.55	+	0.0015
regulation of DNA-templated transcription, initiation	24	18	3.24	5.55	+	0.0015
translation	307	216	41.46	5.21	+	1.77e-64
peptide biosynthetic process	312	217	42.13	5.15	+	3.72e-64
mitochondrial gene expression	116	79	15.66	5.04	+	5.23e-21
Late spermatogonia
GO biological process complete	#	#	Expected	Fold Enrichment	+/-	P value
cytoplasmic translation	117	94	9.93	9.46	+	8.1e-45
ribosomal small subunit assembly	25	16	2.12	7.54	+	9.62e-05
ribosomal large subunit assembly	20	12	1.7	7.07	+	0.00877
mitochondrial translation	98	58	8.32	6.97	+	1.15e-21
regulation of transcription initiation from RNA polymerase II promoter	24	14	2.04	6.87	+	0.00165
regulation of DNA-templated transcription, initiation	24	14	2.04	6.87	+	0.00165
translation	307	174	26.07	6.67	+	3.17e-69
peptide biosynthetic process	312	175	26.49	6.61	+	3.95e-69
proteasomal ubiquitin-independent protein catabolic process	25	14	2.12	6.59	+	0.00239
protein targeting to ER	20	11	1.7	6.48	+	0.0429
Early spermatocytes
GO biological process complete	#	#	Expected	Fold Enrichment	+/-	P value
proteasomal ubiquitin-independent protein catabolic process	25	5	0.09	53.99	+	0.000253
Late spermatocytes
GO biological process complete	#	#	Expected	Fold Enrichment	+/-	P value
flagellated sperm motility	35	3	0.03	90.77	+	0.0185
sperm motility	35	3	0.03	90.77	+	0.0185
spermatid development	112	4	0.11	37.82	+	0.0109
spermatid differentiation	125	4	0.12	33.89	+	0.0167
Early spermatids
GO biological process complete	#	#	Expected	Fold Enrichment	+/-	P value
spermatogenesis	253	7	0.55	12.7	+	0.00372
male gamete generation	298	7	0.65	10.78	+	0.0108
movement of cell or subcellular component	696	9	1.52	5.93	+	0.0416
Mature spermatids
No enriched GO terms
