# Supplementary material for: Testis single-cell RNA-seq reveals the dynamics of de novo gene transcription and germline mutational bias in Drosophila
Source: eLife. 2019 Aug 16;8:e47138. doi: 10.7554/eLife.47138 (PMC6697446; doi:10.7554/eLife.47138)
Supplement: Supplementary file 3. — Corresponding to Figures 4 and 5, and Table 1, this table indicates the raw and Hochberg-adjusted p. values comparing each gene group’s scaled expression distribution to the scaled expression distribution of testis-specific genes and all other genes within a cell type. P.greater is the p value for the gene set being expressed higher than the control set, and p.less is the p value for the gene set being expressed less than the control set in the cell type. Hochberg-corrected p values are the final two columns in each table. For example, in early spermatids, de novo genes have a p of 2.47E-04 and an adjusted p. value of 2.72E-03 to have higher scaled expression than testis-specific genes. A simplified version of this data is presented in Table 1. [file elife-47138-supp3.xlsx]

## Sheet: supplemental_table_3
Testis-specific genes against:							All other genes against:
Ribosomal protein genes		p(Rp greater)	p(Rp less)	p.adj(greater)	p.adj(less)		Ribosomal protein genes		p(Rp greater)	p(Rp less)	p.adj(greater)	p.adj(less)
	GSC, Early spermatogonia	1.20385e-85	1	1.44463e-84	1			GSC, Early spermatogonia	9.43817e-84	1	1.13258e-82	1
	Late spermatogonia	1.47467e-75	1	1.62214e-74	1			Late spermatogonia	1.24452e-76	1	1.24452e-75	1
	Early spermatocytes	1	1.07905e-72	1	1.07905e-71			Early spermatocytes	1	2.30377e-77	1	2.53415e-76
	Late spermatocytes	1	2.10963e-59	1	1.89867e-58			Late spermatocytes	1	2.79163e-58	1	2.51247e-57
	Early spermatids	1	1.96863e-09	1	1.5749e-08			Early spermatids	0.998723	0.00127708	1	0.00893959
	Late spermatids	0.997575	0.00242628	1	0.0169839			Late spermatids	1	9.24402e-11	1	7.39522e-10
de novo genes		p(de novo greater)	p(less)	p.adj(greater)	p.adj(less)		de novo genes		p(greater)	p(less)	p.adj(greater)	p.adj(less)
	GSC, Early spermatogonia	8.01397e-05	0.99992	0.000961676	0.99992			GSC, Early spermatogonia	1	4.30352e-43	1	5.16422e-42
	Late spermatogonia	0.155879	0.844168	0.99992	0.99992			Late spermatogonia	1	2.16555e-36	1	2.3821e-35
	Early spermatocytes	0.806992	0.193062	0.99992	0.99992			Early spermatocytes	1.6431e-27	1	1.6431e-26	1
	Late spermatocytes	0.92123	0.078799	0.99992	0.709191			Late spermatocytes	1.93977e-25	1	1.7458e-24	1
	Early spermatids	0.999753	0.000247132	0.99992	0.00271846			Early spermatids	0.145518	0.854486	1	1
	Late spermatids	0.075882	0.924146	0.709191	0.99992			Late spermatids	0.147887	0.852116	1	1
segregating de novo genes		p(greater)	p(less)	p.adj(greater)	p.adj(less)		segregating de novo genes		p(greater)	p(less)	p.adj(greater)	p.adj(less)
	GSC, Early spermatogonia	7.79054e-05	0.999922	0.000934865	0.999922			GSC, Early spermatogonia	1	1.21792e-22	1	1.46151e-21
	Late spermatogonia	0.132421	0.867646	0.999922	0.999922			Late spermatogonia	1	7.47183e-20	1	8.21901e-19
	Early spermatocytes	0.783634	0.216458	0.999922	0.999922			Early spermatocytes	4.07969e-16	1	4.07969e-15	1
	Late spermatocytes	0.983012	0.0170017	0.999922	0.170017			Late spermatocytes	1.21084e-11	1	1.08976e-10	1
	Early spermatids	0.998459	0.00154236	0.999922	0.016966			Early spermatids	0.390428	0.609581	1	1
	Late spermatids	0.088536	0.911515	0.796824	0.999922			Late spermatids	0.229008	0.770999	1	1
fixed de novo genes		p(greater)	p(less)	p.adj(greater)	p.adj(less)		fixed de novo genes		p(greater)	p(less)	p.adj(greater)	p.adj(less)
	GSC, Early spermatogonia	0.0244795	0.975536	0.269275	0.992284			GSC, Early spermatogonia	1	2.43736e-23	1	2.92483e-22
	Late spermatogonia	0.321789	0.678311	0.992284	0.992284			Late spermatogonia	1	5.35153e-19	1	5.88669e-18
	Early spermatocytes	0.710797	0.289298	0.992284	0.992284			Early spermatocytes	5.90099e-14	1	5.31089e-13	1
	Late spermatocytes	0.533136	0.466974	0.992284	0.992284			Late spermatocytes	2.17492e-16	1	2.17492e-15	1
	Early spermatids	0.992284	0.00772206	0.992284	0.0926647			Early spermatids	0.144703	0.855301	1	1
	Late spermatids	0.154273	0.845793	0.992284	0.992284			Late spermatids	0.163435	0.83657	1	1
DNA repair genes		p(greater)	p(less)	p.adj(greater)	p.adj(less)		DNA repair genes		p(greater)	p(less)	p.adj(greater)	p.adj(less)
	GSC, Early spermatogonia	6.78501e-63	1	8.14201e-62	1			GSC, Early spermatogonia	4.20606e-35	1	5.04727e-34	1
	Late spermatogonia	5.27653e-45	1	5.80419e-44	1			Late spermatogonia	1.37385e-27	1	1.37385e-26	1
	Early spermatocytes	1	1.74919e-39	1	1.74919e-38			Early spermatocytes	1	1.88219e-29	1	2.07041e-28
	Late spermatocytes	1	5.08735e-30	1	4.57861e-29			Late spermatocytes	1	6.55207e-16	1	5.89687e-15
	Early spermatids	0.560965	0.439128	1	1			Early spermatids	4.5588e-05	0.999954	0.000364704	1
	Late spermatids	0.258956	0.741121	1	1			Late spermatids	0.637686	0.36232	1	1
