# Supplementary material for: Testis single-cell RNA-seq reveals the dynamics of de novo gene transcription and germline mutational bias in Drosophila
Source: eLife. 2019 Aug 16;8:e47138. doi: 10.7554/eLife.47138 (PMC6697446; doi:10.7554/eLife.47138)
Supplement: Supplementary file 4. — The 44 variants remaining at the end of the process were considered candidates for de novo germline mutations, since the reference allele is present in the population but the mutant allele is only present in germline cells. [file elife-47138-supp4.xlsx]

## Sheet: supplemental_table_4
Filtering step	Remaining variants
Call high quality variants (Q > 20) from Dmel reference	204756
Subtract variants known from Dmel 517 DPGP reference	49594
Subtract variants previously found in our lab strains	46897
Subtract variants with <10 coverage of reference allele	2590
Subtract variants with alt allele present in somatic cells	77
Subtract variants found in whole-tissue RNA-seq data (likely RNA editing)	73
Correct for clustered mutations	44
