# Supplementary material for: Testis single-cell RNA-seq reveals the dynamics of de novo gene transcription and germline mutational bias in Drosophila
Source: eLife. 2019 Aug 16;8:e47138. doi: 10.7554/eLife.47138 (PMC6697446; doi:10.7554/eLife.47138)
Supplement: Supplementary file 5. — ‘Polymorphisms detected’ is the raw values for Figure 5A. Included for each cell type is the mean number of genes expressed and the number of cells of that type, allowing the calculation of variants/cell/covered base in Figure 5B. This table also contains, for each cell type, the number of cells with detected mutations. This is used to calculate the proportion of mutated cells in Figure 5C. [file elife-47138-supp5.xlsx]

## Sheet: supplemental_table_5
Cell Type	SNPs detected	Average number of genes	Number of cells	SNPS/cell/nGene	SNPS/cell	Number of bases	SNPS per cell per covered base
GSC, Early spermatogonia	25	5632	129	3.99159e-05	0.224806	3874796	5.00151e-08
late spermatogonia	23	6500	153	2.31272e-05	0.150327	5342198	2.81395e-08
early spermatocyte	54	5838	810	1.18424e-05	0.0691358	12511183	5.32857e-09
late spermatocyte	49	3966	1425	9.201e-06	0.0364912	9887883	3.47759e-09
early spermatids	22	5838	899	4.5729e-06	0.0266963	4623812	5.29252e-09
mature spermatids	0	2662	83	0	0	1423721	0
Cell Type	Corrected number of mutations detected	Average number of genes	Number of cells	SNPS/cell/nGene	SNPS/cell	Nbases	Mutations per cell per covered base (Figure 5B)	SNP/base
GSC, Early spermatogonia	12	5632	129	1.65169e-05	0.224806	3874796	2.40073e-08	3.09694e-06
late spermatogonia	14	6500	153	1.40774e-05	0.150327	5342198	1.71284e-08	2.62064e-06
early spermatocyte	32	5838	810	6.76707e-06	0.0691358	12511183	3.15767e-09	2.55771e-06
late spermatocyte	26	3966	1425	4.60051e-06	0.0364912	9887883	1.84525e-09	2.62948e-06
early spermatids	13	5838	899	2.47696e-06	0.0266963	4623812	3.1274e-09	2.81153e-06
mature spermatids	0	2662	83	0	0	1423721	0	0
Cell type	Number of cells carrying variants	Number of cells	Proportion of mutated cells (Figure 5C)
GSC, early spermatogonia	33	129	0.255814
Late spermatogonia	27	153	0.176471
Early spermatocytes	106	810	0.130864
Late spermatocytes	92	1425	0.0645614
Early spermatids	25	899	0.0278087
Late spermatids	0	83	0
