# Supplementary material for: Testis single-cell RNA-seq reveals the dynamics of de novo gene transcription and germline mutational bias in Drosophila
Source: eLife. 2019 Aug 16;8:e47138. doi: 10.7554/eLife.47138 (PMC6697446; doi:10.7554/eLife.47138)
Supplement: Supplementary file 6. — For gene groups mentioned in Figures 4 and 5, these lists are the genes used. [file elife-47138-supp6.xlsx]

## Sheet: supplemental_table_6
Segregrating de novo genes (names from Zhao et. al 2014)	Fixed de novo genes (Names from Zhao et. al 2014)	DNA Repair genes	testis-specific genes
Gene_2L_001-RA	Gene_fixed_001-RA	14-3-3epsilon	FBgn0263871
Gene_2L_002-RA	Gene_fixed_007-RA	agt	FBgn0267827
Gene_2L_003-RA	Gene_fixed_009-RA	alien	FBgn0267993
Gene_2L_004-RA	Gene_fixed_011-RA	Arp5	FBgn0265825
Gene_2L_005-RA	Gene_fixed_012-RA	Bap55	FBgn0266797
Gene_2L_006-RA	Gene_fixed_013-RA	Blm	FBgn0266799
Gene_2L_007-RA	Gene_fixed_020-RA	Brca2	FBgn0031301
Gene_2L_008-RA	Gene_fixed_021-RA	BRWD3	FBgn0266885
Gene_2L_009-RA	Gene_fixed_024-RA	Caf1-180	FBgn0262944
Gene_2L_010-RA	Gene_fixed_027-RA	Caf1-55	FBgn0031331
Gene_2L_011-RA	Gene_fixed_030-RA	CDC45L	FBgn0266358
Gene_2L_012-RA	Gene_fixed_033-RA	Cdk1	FBgn0263320
Gene_2L_013-RA	Gene_fixed_034-RA	Cdk8	FBgn0031364
Gene_2L_014-RA	Gene_fixed_035-RA	cerv	FBgn0041249
Gene_2L_015-RA	Gene_fixed_036-RA	CG10336	FBgn0051933
Gene_2L_017-RA	Gene_fixed_038-RA	CG10694	FBgn0040719
Gene_2L_018-RA	Gene_fixed_049-RA	CG10898	FBgn0053673
Gene_2L_022-RA	Gene_fixed_050-RA	CG11403	FBgn0265818
Gene_2L_026-RA	Gene_fixed_060-RA	CG12728	FBgn0031430
Gene_2L_027-RA	Gene_fixed_077-RA	CG13900	FBgn0267738
Gene_2L_028-RA	Gene_fixed_078-RA	CG18004	FBgn0264943
Gene_2L_030-RA	Gene_fixed_080-RA	CG18853	FBgn0031431
Gene_2L_031-RA	Gene_fixed_082-RA	CG3238	FBgn0266024
Gene_2L_032-RA	Gene_fixed_083-RA	CG32756	FBgn0031440
Gene_2L_033-RA	Gene_fixed_084-RA	CG3448	FBgn0284414
Gene_2L_035-RA	Gene_fixed_086-RA	CG4049	FBgn0284413
Gene_2L_036-RA	Gene_fixed_087-RA	CG4078	FBgn0264434
Gene_2L_038-RA	Gene_fixed_090-RA	CG42299	FBgn0031441
Gene_2L_039-RA	Gene_fixed_095-RA	CG42300	FBgn0264433
Gene_2L_040-RA	Gene_fixed_099-RA	CG42382	FBgn0031442
Gene_2R_042-RA	Gene_fixed_101-RA	CG5316	FBgn0026395
Gene_2R_043-RA	Gene_fixed_103-RA	CG6171	FBgn0031465
Gene_2R_044-RA	Gene_fixed_104-RA	CG6812	FBgn0265677
Gene_2R_046-RA	CG44174	CG9272	FBgn0031513
Gene_2R_048-RA	CG44329	CHES-1-like	FBgn0266027
Gene_2R_049-RA	CR44412	Chro	FBgn0051776
Gene_2R_050-RA	CG44341	CkIalpha	FBgn0031550
Gene_2R_053-RA	CR44950	Claspin	FBgn0265367
Gene_2R_054-RA	CR43763	corolla	FBgn0265368
Gene_2R_056-RA	CR45055	Corp	FBgn0264363
Gene_2R_057-RA	CR45303	CSN1b	FBgn0264371
Gene_2R_058-RA	CR45562	CSN3	FBgn0051960
Gene_3R_098-RA	CR45622	CSN4	FBgn0051958
Gene_3R_099-RA	CR44337	CSN5	FBgn0266318
Gene_3R_100-RA	CG44227	CSN6	FBgn0031592
Gene_3R_101-RA	CR44131	CSN7	FBgn0265911
Gene_3R_102-RA	CG43449	CSN8	FBgn0031596
Gene_3R_103-RA	CR44852	Cul1	FBgn0031622
Gene_3R_104-RA	CG43750	Cul4	FBgn0031644
Gene_3R_105-RA	CR44112	CycB	FBgn0083960
Gene_3R_106-RA	CR44091	CycC	FBgn0264372
Gene_3R_107-RA	CR44217	CycE	FBgn0266843
Gene_3R_110-RA	CR45203	CycG	FBgn0031715
Gene_3R_111-RA	CR44420	Ddx1	FBgn0031721
Gene_3R_112-RA	CR44853	Debcl	FBgn0266031
Gene_3R_113-RA	CR43819	dgt1	FBgn0262321
Gene_3R_114-RA	CR43802	DMAP1	FBgn0031729
Gene_3R_115-RA	CR46113	DNA-ligI	FBgn0266066
Gene_3R_117-RA	CR44925	DNApol-delta	FBgn0266067
Gene_3R_121-RA	CR44765	DNApol-epsilon255	FBgn0031731
Gene_3R_122-RA	CR44939	DNApol-epsilon58	FBgn0266065
Gene_3R_123-RA	CR43610	DNApol-eta	FBgn0261683
Gene_3R_124-RA	CR45423	DNApol-iota	FBgn0261697
Gene_3R_125-RA	CR45286	Dp	FBgn0031785
Gene_3R_126-RA	CR44279	Dref	FBgn0266003
Gene_3R_130-RA	CR41352	dup	FBgn0266004
Gene_3R_131-RA	CR44376	E(bx)	FBgn0031829
Gene_3R_132-RA	CG43760	E2f1	FBgn0031844
Gene_X_136-RA	CR44196	E2f2	FBgn0031856
Gene_X_137-RA	CR43818	eIF4G	FBgn0263585
Gene_X_140-RA	CR44803	EndoGI	FBgn0262616
Gene_X_142-RA	CR44315	Ercc1	FBgn0265414
CR45788	CR44305	Fancd2	FBgn0265822
CR44665	CR43608	FANCI	FBgn0267732
CR44278	CR43807	Fancl	FBgn0267689
CR44971	CR43420	Fancm	FBgn0262546
CR45334	CR45649	Fen1	FBgn0031954
CR44452	CR43765	flfl	FBgn0262029
CR45568	CR44572	Gasz	FBgn0264340
CR45724	CR44924	Gen	FBgn0266798
CR45317	CR45547	gfzf	FBgn0052986
CR45191	CR44484	gkt	FBgn0052987
CR45552	CR44917	Gnf1	FBgn0052988
CR44491	CR44667	grp	FBgn0052983
CR46206	CR44398	hay	FBgn0265588
CR45589	CG44623	hid	FBgn0265452
CR45316	CR45580	HipHop	FBgn0265676
	CR44397	His2Av	FBgn0032110
	CR43414	hpo	FBgn0085210
	CR44918	Hus1-like	FBgn0014179
	CR44497	Irbp	FBgn0263612
	CR44269	jnj	FBgn0032163
	CG44622	Kap-alpha3	FBgn0032175
	CR43498	Ku80	FBgn0032176
	CR45589	lig3	FBgn0053302
	CR44967	Lig4	FBgn0265791
	CR45188	lok	FBgn0267256
		lwr	FBgn0267254
		M1BP	FBgn0265792
		MAGE	FBgn0260453
		MBD-R2	FBgn0260454
		Mcm3	FBgn0264351
		Mcm7	FBgn0265683
		me31B	FBgn0032313
		MED17	FBgn0032315
		MED4	FBgn0275432
		mei-41	FBgn0032335
		mei-9	FBgn0051867
		mei-W68	FBgn0263328
		Mes4	FBgn0263874
		mh	FBgn0265795
		mio	FBgn0085191
		Mlh1	FBgn0261707
		Mms19	FBgn0265687
		Mnn1	FBgn0265688
		mof	FBgn0032375
		moi	FBgn0265801
		mre11	FBgn0032434
		mrn	FBgn0032439
		Msh6	FBgn0032457
		mu2	FBgn0028410
		mus101	FBgn0051851
		mus201	FBgn0051730
		mus205	FBgn0032522
		mus304	FBgn0266140
		mus308	FBgn0261514
		mus312	FBgn0001967
		mus81	FBgn0266143
		Myt1	FBgn0263649
		nbs	FBgn0265944
		nej	FBgn0266841
		Not1	FBgn0266146
		Nse1	FBgn0266147
		Nse4	FBgn0260955
		nsl1	FBgn0266152
		Ogg1	FBgn0266870
		okr	FBgn0264435
		p53	FBgn0265085
		PCNA	FBgn0262875
		phr	FBgn0263765
		phr6-4	FBgn0266888
		pic	FBgn0011239
		Pms2	FBgn0264545
		Pol32	FBgn0028901
		pont	FBgn0028935
		Pop2	FBgn0265947
		Rad1	FBgn0265948
		Rad17	FBgn0265949
		Rad23	FBgn0264392
		rad50	FBgn0028899
		Rad51C	FBgn0265578
		Rad51D	FBgn0262386
		Rad9	FBgn0032598
		Rbf	FBgn0032647
		Rbf2	FBgn0032648
		Rcd1	FBgn0032649
		Rcd5	FBgn0267263
		RecQ4	FBgn0051742
		RecQ5	FBgn0040989
		rept	FBgn0261357
		Rev1	FBgn0261358
		RfC4	FBgn0265679
		Rga	FBgn0265681
		RpA-70	FBgn0266208
		RPA2	FBgn0086200
		RPA3	FBgn0263078
		Rpb4	FBgn0264362
		Rpb5	FBgn0265073
		Rpb8	FBgn0032754
		RpII15	FBgn0051797
		RpII18	FBgn0265080
		RpII215	FBgn0264391
		RpLP0	FBgn0262543
		rpr	FBgn0263333
		RpS3	FBgn0267266
		Rrp1	FBgn0032878
		Set8	FBgn0051624
		SkpA	FBgn0261586
		slx1	FBgn0032964
		SMC3	FBgn0265255
		SMC5	FBgn0266021
		Snm1	FBgn0266223
		spel1	FBgn0266224
		Spf45	FBgn0032965
		spn-A	FBgn0032969
		spn-B	FBgn0266874
		spn-D	FBgn0085202
		Spt5	FBgn0260996
		Ssl1	FBgn0051702
		Su(var)2-10	FBgn0051703
		Tctp	FBgn0267986
		tefu	FBgn0264914
		Tfb1	FBgn0084008
		Tfb4	FBgn0264957
		Tfb5	FBgn0033056
		Thd1	FBgn0264980
		timeout	FBgn0050432
		Top2	FBgn0033069
		Top3alpha	FBgn0033112
		Topors	FBgn0050383
		tos	FBgn0028561
		Ubc6	FBgn0264877
		Utx	FBgn0050374
		vtd	FBgn0265302
		wds	FBgn0033323
		Wee1	FBgn0033326
		wts	FBgn0265305
		Xpac	FBgn0033408
		Xpc	FBgn0267990
		Xpd	FBgn0265339
		XRCC1	FBgn0033572
			FBgn0262817
			FBgn0262818
			FBgn0040764
			FBgn0033599
			FBgn0264271
			FBgn0262819
			FBgn0265363
			FBgn0260436
			FBgn0265364
			FBgn0050037
			FBgn0020377
			FBgn0033701
			FBgn0265372
			FBgn0265375
			FBgn0050048
			FBgn0033748
			FBgn0033770
			FBgn0040755
			FBgn0267957
			FBgn0265429
			FBgn0033794
			FBgn0265443
			FBgn0033856
			FBgn0262360
			FBgn0264358
			FBgn0050484
			FBgn0050485
			FBgn0050073
			FBgn0050072
			FBgn0050074
			FBgn0050075
			FBgn0033933
			FBgn0266815
			FBgn0034011
			FBgn0266378
			FBgn0266708
			FBgn0265510
			FBgn0263334
			FBgn0265529
			FBgn0262513
			FBgn0265526
			FBgn0034202
			FBgn0265537
			FBgn0034221
			FBgn0263233
			FBgn0050103
			FBgn0263113
			FBgn0265591
			FBgn0003140
			FBgn0266380
			FBgn0262480
			FBgn0034411
			FBgn0263340
			FBgn0262824
			FBgn0261580
			FBgn0050447
			FBgn0265833
			FBgn0265834
			FBgn0266972
			FBgn0034487
			FBgn0265854
			FBgn0034510
			FBgn0034513
			FBgn0265863
			FBgn0265876
			FBgn0263743
			FBgn0265878
			FBgn0034554
			FBgn0050222
			FBgn0053225
			FBgn0034651
			FBgn0265963
			FBgn0034671
			FBgn0050401
			FBgn0005778
			FBgn0034684
			FBgn0263250
			FBgn0263341
			FBgn0266432
			FBgn0266433
			FBgn0034769
			FBgn0263992
			FBgn0050275
			FBgn0050268
			FBgn0266007
			FBgn0045483
			FBgn0034820
			FBgn0034829
			FBgn0034834
			FBgn0050416
			FBgn0050417
			FBgn0034869
			FBgn0034906
			FBgn0004581
			FBgn0034973
			FBgn0264299
			FBgn0264298
			FBgn0264297
			FBgn0061188
			FBgn0266087
			FBgn0266787
			FBgn0262566
			FBgn0050429
			FBgn0265730
			FBgn0035168
			FBgn0052320
			FBgn0043865
			FBgn0052319
			FBgn0013811
			FBgn0052301
			FBgn0052305
			FBgn0035332
			FBgn0262544
			FBgn0263495
			FBgn0263496
			FBgn0267235
			FBgn0052263
			FBgn0266928
			FBgn0266971
			FBgn0035479
			FBgn0264516
			FBgn0266402
			FBgn0267471
			FBgn0265721
			FBgn0035581
			FBgn0052232
			FBgn0265708
			FBgn0265709
			FBgn0265713
			FBgn0265712
			FBgn0035645
			FBgn0267663
			FBgn0266773
			FBgn0266683
			FBgn0267662
			FBgn0052391
			FBgn0035741
			FBgn0266959
			FBgn0035750
			FBgn0063083
			FBgn0261536
			FBgn0261537
			FBgn0035799
			FBgn0035861
			FBgn0266757
			FBgn0266955
			FBgn0267537
			FBgn0266648
			FBgn0267539
			FBgn0011569
			FBgn0267932
			FBgn0262592
			FBgn0085267
			FBgn0036089
			FBgn0266784
			FBgn0052079
			FBgn0265740
			FBgn0052073
			FBgn0054012
			FBgn0036156
			FBgn0053500
			FBgn0036206
			FBgn0036236
			FBgn0265745
			FBgn0052106
			FBgn0036310
			FBgn0036327
			FBgn0036329
			FBgn0266682
			FBgn0263661
			FBgn0266537
			FBgn0265752
			FBgn0036348
			FBgn0036350
			FBgn0267546
			FBgn0036351
			FBgn0262891
			FBgn0267548
			FBgn0036471
			FBgn0036491
			FBgn0036492
			FBgn0263616
			FBgn0266944
			FBgn0036499
			FBgn0004052
			FBgn0260777
			FBgn0264601
			FBgn0036568
			FBgn0036678
			FBgn0263381
			FBgn0036712
			FBgn0036730
			FBgn0261998
			FBgn0267794
			FBgn0266940
			FBgn0265880
			FBgn0266939
			FBgn0085283
			FBgn0264719
			FBgn0036807
			FBgn0036808
			FBgn0265885
			FBgn0036809
			FBgn0036832
			FBgn0266983
			FBgn0267714
			FBgn0036874
			FBgn0265889
			FBgn0036923
			FBgn0036950
			FBgn0052224
			FBgn0052228
			FBgn0263844
			FBgn0263845
			FBgn0037023
			FBgn0266932
			FBgn0037042
			FBgn0037085
			FBgn0267618
			FBgn0267620
			FBgn0000560
			FBgn0264487
			FBgn0267453
			FBgn0085291
			FBgn0267321
			FBgn0037183
			FBgn0058354
			FBgn0267430
			FBgn0266747
			FBgn0085812
			FBgn0037227
			FBgn0037254
			FBgn0020280
			FBgn0267140
			FBgn0263343
			FBgn0040684
			FBgn0037296
			FBgn0001311
			FBgn0051551
			FBgn0266229
			FBgn0037389
			FBgn0266226
			FBgn0037398
			FBgn0037449
			FBgn0037456
			FBgn0250846
			FBgn0263383
			FBgn0262897
			FBgn0267120
			FBgn0266239
			FBgn0037512
			FBgn0037571
			FBgn0037572
			FBgn0266242
			FBgn0263389
			FBgn0085331
			FBgn0262105
			FBgn0266244
			FBgn0265161
			FBgn0037827
			FBgn0037837
			FBgn0267138
			FBgn0266245
			FBgn0263403
			FBgn0267139
			FBgn0261291
			FBgn0267141
			FBgn0037916
			FBgn0267675
			FBgn0051358
			FBgn0260231
			FBgn0260230
			FBgn0037986
			FBgn0264829
			FBgn0038012
			FBgn0038051
			FBgn0038090
			FBgn0085337
			FBgn0038158
			FBgn0038159
			FBgn0265168
			FBgn0038204
			FBgn0038218
			FBgn0038219
			FBgn0266248
			FBgn0262514
			FBgn0267159
			FBgn0266249
			FBgn0038342
			FBgn0263022
			FBgn0038386
			FBgn0266703
			FBgn0267190
			FBgn0267694
			FBgn0020556
			FBgn0015230
			FBgn0267315
			FBgn0085309
			FBgn0267719
			FBgn0267720
			FBgn0038567
			FBgn0266564
			FBgn0266565
			FBgn0038568
			FBgn0267194
			FBgn0038626
			FBgn0085312
			FBgn0267706
			FBgn0038691
			FBgn0038695
			FBgn0051404
			FBgn0038714
			FBgn0266381
			FBgn0265550
			FBgn0265551
			FBgn0264840
			FBgn0038851
			FBgn0038859
			FBgn0267713
			FBgn0263130
			FBgn0264825
			FBgn0264426
			FBgn0038960
			FBgn0039002
			FBgn0265157
			FBgn0263777
			FBgn0264740
			FBgn0264741
			FBgn0039177
			FBgn0039201
			FBgn0054027
			FBgn0083946
			FBgn0051099
			FBgn0267212
			FBgn0039408
			FBgn0267731
			FBgn0042711
			FBgn0002838
			FBgn0261996
			FBgn0039504
			FBgn0265314
			FBgn0263453
			FBgn0267746
			FBgn0039577
			FBgn0039585
			FBgn0013813
			FBgn0267107
			FBgn0039669
			FBgn0260969
			FBgn0039739
			FBgn0267780
			FBgn0264837
			FBgn0039744
			FBgn0039758
			FBgn0267782
			FBgn0267131
			FBgn0039810
			FBgn0039812
			FBgn0062411
			FBgn0053773
			FBgn0040629
			FBgn0264900
			FBgn0261583
			FBgn0263384
			FBgn0039887
			FBgn0263385
			FBgn0266728
			FBgn0265964
			FBgn0265965
			FBgn0025616
			FBgn0029535
			FBgn0040338
			FBgn0029552
			FBgn0040365
			FBgn0040362
			FBgn0029590
			FBgn0040391
			FBgn0052797
			FBgn0025838
			FBgn0000928
			FBgn0040356
			FBgn0040355
			FBgn0029642
			FBgn0029667
			FBgn0053221
			FBgn0029679
			FBgn0052783
			FBgn0029694
			FBgn0029701
			FBgn0025387
			FBgn0025613
			FBgn0029724
			FBgn0267071
			FBgn0029726
			FBgn0029727
			FBgn0061196
			FBgn0029751
			FBgn0029754
			FBgn0262610
			FBgn0262611
			FBgn0262575
			FBgn0053664
			FBgn0053668
			FBgn0053666
			FBgn0265265
			FBgn0262827
			FBgn0052719
			FBgn0262612
			FBgn0052720
			FBgn0029963
			FBgn0029964
			FBgn0260447
			FBgn0029987
			FBgn0029989
			FBgn0029993
			FBgn0030015
			FBgn0052712
			FBgn0262989
			FBgn0267097
			FBgn0263509
			FBgn0030207
			FBgn0265458
			FBgn0265986
			FBgn0030296
			FBgn0030307
			FBgn0030370
			FBgn0085352
			FBgn0030384
			FBgn0030409
			FBgn0052650
			FBgn0030455
			FBgn0265609
			FBgn0265610
			FBgn0030495
			FBgn0264381
			FBgn0030538
			FBgn0266278
			FBgn0052601
			FBgn0030566
			FBgn0030577
			FBgn0030578
			FBgn0052588
			FBgn0030620
			FBgn0262486
			FBgn0030622
			FBgn0030623
			FBgn0030647
			FBgn0030663
			FBgn0262991
			FBgn0030664
			FBgn0030667
			FBgn0262606
			FBgn0267930
			FBgn0262283
			FBgn0264077
			FBgn0030770
			FBgn0030814
			FBgn0030823
			FBgn0262101
			FBgn0283476
			FBgn0030900
			FBgn0004956
			FBgn0030918
			FBgn0030940
			FBgn0262981
			FBgn0030952
			FBgn0030979
			FBgn0030982
			FBgn0030983
			FBgn0262905
			FBgn0031026
			FBgn0026174
			FBgn0031074
			FBgn0267045
			FBgn0085361
			FBgn0067861
			FBgn0283434
			FBgn0053499
			FBgn0260867
			FBgn0027107
			FBgn0031101
			FBgn0031104
			FBgn0040651
			FBgn0040648
			FBgn0031155
			FBgn0003950
			FBgn0266647
			FBgn0267055
			FBgn0267062
			FBgn0031169
			FBgn0040028
			FBgn0031197
			FBgn0031201
			FBgn0267058
			FBgn0267433
			FBgn0267489
			FBgn0267432
			FBgn0001313
			FBgn0046697
			FBgn0267449
			FBgn0265047
			FBgn0046323
			FBgn0040038
			FBgn0260870
			FBgn0262980
			FBgn0267182
			FBgn0031082
			FBgn0029812
			FBgn0262874
			FBgn0052651
			FBgn0040784
			FBgn0030840
			FBgn0029729
			FBgn0267077
			FBgn0031139
			FBgn0029951
			FBgn0265417
			FBgn0040871
			FBgn0030563
			FBgn0042146
			FBgn0025378
			FBgn0030905
			FBgn0267962
			FBgn0262163
			FBgn0085464
			FBgn0259196
			FBgn0259195
			FBgn0067052
			FBgn0036599
			FBgn0266781
			FBgn0267224
			FBgn0267547
			FBgn0035426
			FBgn0053271
			FBgn0036161
			FBgn0037197
			FBgn0262969
			FBgn0004589
			FBgn0265732
			FBgn0036160
			FBgn0262892
			FBgn0265892
			FBgn0053061
			FBgn0262894
			FBgn0267933
			FBgn0035737
			FBgn0052488
			FBgn0265738
			FBgn0262998
			FBgn0267642
			FBgn0265751
			FBgn0265728
			FBgn0037180
			FBgn0058053
			FBgn0036109
			FBgn0036153
			FBgn0264722
			FBgn0028667
			FBgn0028668
			FBgn0265754
			FBgn0265881
			FBgn0265882
			FBgn0036325
			FBgn0266957
			FBgn0265884
			FBgn0004372
			FBgn0052086
			FBgn0266973
			FBgn0052487
			FBgn0265893
			FBgn0263618
			FBgn0040801
			FBgn0267950
			FBgn0267960
			FBgn0266961
			FBgn0266968
			FBgn0035970
			FBgn0267550
			FBgn0036605
			FBgn0266964
			FBgn0267716
			FBgn0262020
			FBgn0086916
			FBgn0036608
			FBgn0267935
			FBgn0264346
			FBgn0264367
			FBgn0032966
			FBgn0052463
			FBgn0267255
			FBgn0266824
			FBgn0032369
			FBgn0266873
			FBgn0025115
			FBgn0263657
			FBgn0262355
			FBgn0267271
			FBgn0266840
			FBgn0263985
			FBgn0265828
			FBgn0262786
			FBgn0267290
			FBgn0266038
			FBgn0266902
			FBgn0265585
			FBgn0265817
			FBgn0265943
			FBgn0028900
			FBgn0032625
			FBgn0264890
			FBgn0265543
			FBgn0032094
			FBgn0058172
			FBgn0041103
			FBgn0264261
			FBgn0265826
			FBgn0054049
			FBgn0032294
			FBgn0264263
			FBgn0266306
			FBgn0028520
			FBgn0032065
			FBgn0264867
			FBgn0261523
			FBgn0264868
			FBgn0267261
			FBgn0263658
			FBgn0032967
			FBgn0261924
			FBgn0265547
			FBgn0040509
			FBgn0265812
			FBgn0250817
			FBgn0028884
			FBgn0265548
			FBgn0266833
			FBgn0264885
			FBgn0264366
			FBgn0266225
			FBgn0267004
			FBgn0283728
			FBgn0265586
			FBgn0266831
			FBgn0262963
			FBgn0266832
			FBgn0261571
			FBgn0262356
			FBgn0266834
			FBgn0266070
			FBgn0264992
			FBgn0051784
			FBgn0265958
			FBgn0266823
			FBgn0264436
			FBgn0265148
			FBgn0266221
			FBgn0266165
			FBgn0266163
			FBgn0264262
			FBgn0261806
			FBgn0263764
			FBgn0032968
			FBgn0266039
			FBgn0266155
			FBgn0028852
			FBgn0031621
			FBgn0032366
			FBgn0267209
			FBgn0039368
			FBgn0267110
			FBgn0266255
			FBgn0284417
			FBgn0265382
			FBgn0262025
			FBgn0039435
			FBgn0038512
			FBgn0261395
			FBgn0284418
			FBgn0039659
			FBgn0264428
			FBgn0085315
			FBgn0262839
			FBgn0037516
			FBgn0267105
			FBgn0039029
			FBgn0038188
			FBgn0264824
			FBgn0038189
			FBgn0264430
			FBgn0039367
			FBgn0262995
			FBgn0267701
			FBgn0261846
			FBgn0053333
			FBgn0266302
			FBgn0037431
			FBgn0267134
			FBgn0262903
			FBgn0262262
			FBgn0267136
			FBgn0265063
			FBgn0265166
			FBgn0267756
			FBgn0267937
			FBgn0038507
			FBgn0038523
			FBgn0267121
			FBgn0265317
			FBgn0038124
			FBgn0038125
			FBgn0284420
			FBgn0265383
			FBgn0039370
			FBgn0037284
			FBgn0037413
			FBgn0267158
			FBgn0265064
			FBgn0261814
			FBgn0262010
			FBgn0266415
			FBgn0038773
			FBgn0263217
			FBgn0266230
			FBgn0038089
			FBgn0266231
			FBgn0039376
			FBgn0266232
			FBgn0263401
			FBgn0264828
			FBgn0263404
			FBgn0267149
			FBgn0085318
			FBgn0267945
			FBgn0267438
			FBgn0267946
			FBgn0263405
			FBgn0265614
			FBgn0266855
			FBgn0003009
			FBgn0266856
			FBgn0034667
			FBgn0263515
			FBgn0265444
			FBgn0262988
			FBgn0034838
			FBgn0263084
			FBgn0266861
			FBgn0263335
			FBgn0034463
			FBgn0265306
			FBgn0265698
			FBgn0265051
			FBgn0265653
			FBgn0265765
			FBgn0035069
			FBgn0034120
			FBgn0264956
			FBgn0263613
			FBgn0262098
			FBgn0034841
			FBgn0035003
			FBgn0263774
			FBgn0265143
			FBgn0035004
			FBgn0265593
			FBgn0265145
			FBgn0265763
			FBgn0264378
			FBgn0267492
			FBgn0267422
			FBgn0267417
			FBgn0267592
			FBgn0261399
			FBgn0259861
			FBgn0046698
			FBgn0267418
			FBgn0058064
			FBgn0085494
			FBgn0085692
